# Supplementary material for: GeenaR: A Web Tool for Reproducible MALDI-TOF Analysis
Source: Front Genet. 2021 Mar 29;12:635814. doi: 10.3389/fgene.2021.635814 (PMC8039533; doi:10.3389/fgene.2021.635814)
Supplement: Supplementary file 2 [file Data_Sheet_2.ZIP]

Archive with 1 entries (1 files):
- geenar_report_html.html
